# Supplementary material for: Disrupting iron homeostasis can potentiate colistin activity and overcome colistin resistance mechanisms in Gram-Negative Bacteria
Source: Commun Biol. 2023 Sep 13;6:937. doi: 10.1038/s42003-023-05302-2 (PMC10499790; doi:10.1038/s42003-023-05302-2)
Supplement: Supplementary file 4 — Supplementary Data 1 [file 42003_2023_5302_MOESM4_ESM.xlsx]

## Sheet: Upregulated
ClassID	Class	Description	single_list
Q	COG	METABOLISM; Secondary metabolites biosynthesis, transport, and catabolism	0;6/ 51;0.00024;ABUW_1179,ABUW_1180,ABUW_1181,ABUW_2075,ABUW_2185,ABUW_2186
P	COG	METABOLISM; Inorganic ion transport and metabolism	0;6/124;0.01929;ABUW_0159,ABUW_1175,ABUW_1655,ABUW_2165,ABUW_2187,ABUW_2916
V	COG	CELLULAR PROCESSES AND SIGNALING; Defense mechanisms	0;3/ 20;0.00167;ABUW_0843,ABUW_0844,ABUW_1184
COG1535	eggNOG_COG	isochorismatase	9;2/ 2;0.0e+00;ABUW_1181,ABUW_2075
COG4773	eggNOG_COG	Receptor	9;2/ 2;0.0e+00;ABUW_1655,ABUW_2165
COG4264	eggNOG_COG	IucA IucC family	9;2/ 2;0.0e+00;ABUW_2185,ABUW_2186
COG3433	eggNOG_COG	isochorismatase activity	9;2/ 2;0.0e+00;ABUW_1181,ABUW_2075
COG1020	eggNOG_COG	D-alanine [D-alanyl carrier protein] ligase activity	2;2/ 4;8.7e-05;ABUW_1170,ABUW_1179
COG4774	eggNOG_COG	siderophore transport	2;2/ 4;8.7e-05;ABUW_0159,ABUW_1177
GO:0038023	GO	signaling receptor activity	6; 8/ 14;1.1e-11;ABUW_0143,ABUW_0159,ABUW_1177,ABUW_1655,ABUW_2165,ABUW_2182,ABUW_2828,ABUW_2916
GO:0016765	GO	transferase activity, transferring alkyl or aryl (other than methyl) groups	1; 2/ 6;4.9e-04;ABUW_1181,ABUW_2075
GO:0052689	GO	carboxylic ester hydrolase activity	0; 2/ 9;1.7e-03;ABUW_1364,ABUW_2785
GO:0031177	GO	phosphopantetheine binding	4; 5/ 9;3.7e-08;ABUW_1169,ABUW_1170,ABUW_1179,ABUW_1181,ABUW_2075
GO:0042802	GO	identical protein binding	0; 3/ 51;4.8e-02;ABUW_0844,ABUW_1181,ABUW_2075
GO:0019290	GO	siderophore biosynthetic process	4; 3/ 4;9.1e-07;ABUW_2076,ABUW_2185,ABUW_2186
GO:0016874	GO	ligase activity	1; 3/ 10;1.2e-04;ABUW_1169,ABUW_1170,ABUW_1179
GO:0047527	GO	2,3-dihydroxybenzoate-serine ligase activity	9; 3/ 3;0.0e+00;ABUW_1180,ABUW_1181,ABUW_2075
GO:0015675	GO	nickel cation transport	2; 2/ 3;3.8e-05;ABUW_0143,ABUW_2828
GO:0006829	GO	zinc ion transport	1; 2/ 5;2.7e-04;ABUW_0143,ABUW_2828
GO:0055072	GO	iron ion homeostasis	7;11/ 17;2.7e-16;ABUW_0159,ABUW_1173,ABUW_1174,ABUW_1175,ABUW_1176,ABUW_1177,ABUW_1655,ABUW_2165,ABUW_2182,ABUW_2916,ABUW_2987
GO:0019289	GO	rhizobactin 1021 biosynthetic process	9; 3/ 3;0.0e+00;ABUW_1178,ABUW_2188,ABUW_2189
GO:0008908	GO	isochorismatase activity	9; 2/ 2;0.0e+00;ABUW_1181,ABUW_2075
GO:0006811	GO	ion transport	0; 4/ 18;1.1e-04;ABUW_1173,ABUW_1174,ABUW_1175,ABUW_2987
GO:0016021	GO	integral component of membrane	0;18/377;9.7e-04;ABUW_0143,ABUW_0159,ABUW_0843,ABUW_0845,ABUW_1173,ABUW_1174,ABUW_1177,ABUW_1655,ABUW_2054,ABUW_2165,ABUW_2187,ABUW_2494,ABUW_2777,ABUW_2828,ABUW_2916,ABUW_2983,ABUW_2985,ABUW_3425
GO:0009279	GO	cell outer membrane	1;11/ 59;1.5e-08;ABUW_0143,ABUW_0159,ABUW_1177,ABUW_1655,ABUW_2054,ABUW_2165,ABUW_2182,ABUW_2785,ABUW_2828,ABUW_2983,ABUW_2985
GO:0009239	GO	enterobactin biosynthetic process	9; 4/ 4;0.0e+00;ABUW_1180,ABUW_1181,ABUW_1188,ABUW_2075
GO:0016881	GO	acid-amino acid ligase activity	1; 2/ 4;1.2e-04;ABUW_2185,ABUW_2186
GO:0015344	GO	siderophore uptake transmembrane transporter activity	5; 8/ 16;5.1e-11;ABUW_0143,ABUW_0159,ABUW_1177,ABUW_1655,ABUW_2165,ABUW_2182,ABUW_2828,ABUW_2916
IPR029058	IPR	Alpha/Beta hydrolase fold	0;4/37;1.9e-03;ABUW_1170,ABUW_1179,ABUW_1364,ABUW_2785
IPR036736	IPR	ACP-like superfamily	3;5/10;5.7e-08;ABUW_1169,ABUW_1170,ABUW_1179,ABUW_1181,ABUW_2075
IPR007310	IPR	Aerobactin siderophore biosynthesis, IucA/IucC, N-terminal	9;3/ 3;0.0e+00;ABUW_2185,ABUW_2186,ABUW_2189
IPR037455	IPR	Aerobactin siderophore biosynthesis, IucA/IucC-like	9;3/ 3;0.0e+00;ABUW_2185,ABUW_2186,ABUW_2189
IPR020806	IPR	Polyketide synthase, phosphopantetheine-binding domain	2;3/ 7;1.7e-05;ABUW_1169,ABUW_1170,ABUW_1179
IPR001242	IPR	Condensation domain	3;3/ 5;2.8e-06;ABUW_1169,ABUW_1170,ABUW_1179
IPR037294	IPR	ABC transporter, BtuC-like	3;2/ 3;2.2e-05;ABUW_1173,ABUW_1174
IPR039426	IPR	Vitamin B12 transporter BtuB-like	1;3/10;8.0e-05;ABUW_2182,ABUW_2916,ABUW_2985
IPR022770	IPR	Ferric iron reductase FhuF domain	9;3/ 3;0.0e+00;ABUW_2185,ABUW_2186,ABUW_2189
IPR025700	IPR	L-lysine 6-monooxygenase/L-ornithine 5-monooxygenase	9;2/ 2;0.0e+00;ABUW_1178,ABUW_2188
IPR042099	IPR	AMP-dependent synthetase-like superfamily	1;4/14;1.8e-05;ABUW_1169,ABUW_1170,ABUW_1179,ABUW_1180
IPR000531	IPR	TonB-dependent receptor-like, beta-barrel	4;9/20;1.0e-11;ABUW_0143,ABUW_0159,ABUW_1177,ABUW_1655,ABUW_2165,ABUW_2182,ABUW_2828,ABUW_2916,ABUW_2985
IPR010917	IPR	TonB-dependent receptor, conserved site	4;6/11;2.3e-09;ABUW_0159,ABUW_1177,ABUW_1655,ABUW_2165,ABUW_2182,ABUW_2916
IPR010105	IPR	TonB-dependent siderophore receptor	6;8/14;8.4e-12;ABUW_0143,ABUW_0159,ABUW_1177,ABUW_1655,ABUW_2165,ABUW_2182,ABUW_2828,ABUW_2916
IPR009081	IPR	Phosphopantetheine binding ACP domain	3;5/10;5.7e-08;ABUW_1169,ABUW_1170,ABUW_1179,ABUW_1181,ABUW_2075
IPR031043	IPR	Putative histamine N-monooxygenase	9;2/ 2;0.0e+00;ABUW_1178,ABUW_2188
IPR036942	IPR	TonB-dependent receptor-like, beta-barrel domain superfamily	5;9/18;3.8e-12;ABUW_0143,ABUW_0159,ABUW_1177,ABUW_1655,ABUW_2165,ABUW_2182,ABUW_2828,ABUW_2916,ABUW_2985
IPR023213	IPR	Chloramphenicol acetyltransferase-like domain superfamily	1;3/ 8;2.9e-05;ABUW_1169,ABUW_1170,ABUW_1179
IPR000868	IPR	Isochorismatase-like	1;2/ 6;3.2e-04;ABUW_1181,ABUW_2075
IPR006162	IPR	Phosphopantetheine attachment site	1;2/ 6;3.2e-04;ABUW_1169,ABUW_1179
IPR010916	IPR	TonB box, conserved site	4;5/ 9;2.6e-08;ABUW_0159,ABUW_1177,ABUW_1655,ABUW_2165,ABUW_2182
IPR020845	IPR	AMP-binding, conserved site	1;4/13;1.3e-05;ABUW_1169,ABUW_1170,ABUW_1179,ABUW_1180
IPR010071	IPR	Amino acid adenylation domain	3;3/ 5;2.8e-06;ABUW_1169,ABUW_1170,ABUW_1179
IPR036380	IPR	Isochorismatase-like superfamily	1;2/ 6;3.2e-04;ABUW_1181,ABUW_2075
IPR039423	IPR	TonB-dependent receptor-like	5;6/10;9.0e-10;ABUW_0143,ABUW_0159,ABUW_1177,ABUW_1655,ABUW_2165,ABUW_2828
IPR037066	IPR	TonB-dependent receptor, plug domain superfamily	4;9/20;1.0e-11;ABUW_0143,ABUW_0159,ABUW_1177,ABUW_1655,ABUW_2165,ABUW_2182,ABUW_2828,ABUW_2916,ABUW_2985
IPR000873	IPR	AMP-dependent synthetase/ligase	1;4/15;2.5e-05;ABUW_1169,ABUW_1170,ABUW_1179,ABUW_1180
IPR036188	IPR	FAD/NAD(P)-binding domain superfamily	0;3/56;4.9e-02;ABUW_1178,ABUW_2188,ABUW_2487
IPR012910	IPR	TonB-dependent receptor, plug domain	4;9/20;1.0e-11;ABUW_0143,ABUW_0159,ABUW_1177,ABUW_1655,ABUW_2165,ABUW_2182,ABUW_2828,ABUW_2916,ABUW_2985
IPR016291	IPR	Isochorismatase	9;2/ 2;0.0e+00;ABUW_1181,ABUW_2075
IPR025110	IPR	AMP-binding enzyme, C-terminal domain	0;3/12;1.7e-04;ABUW_1169,ABUW_1170,ABUW_1180
IPR000522	IPR	ABC transporter, permease protein, BtuC-like	9;2/ 2;0.0e+00;ABUW_1173,ABUW_1174
01501 beta-Lactam resistance [PATH:ko01501]	KEGG	ko01501	1;2/ 6;3.9e-04;ABUW_0843,ABUW_0844
00362 Benzoate degradation [PATH:ko00362]	KEGG	ko00362	0;3/21;1.5e-03;ABUW_1833,ABUW_2076,ABUW_2487
01053 Biosynthesis of siderophore group nonribosomal peptides [PATH:ko01053]	KEGG	ko01053	6;5/ 7;1.7e-09;ABUW_1170,ABUW_1179,ABUW_1180,ABUW_1181,ABUW_2075
00997 Biosynthesis of various secondary metabolites - part 3 [PATH:ko00997]	KEGG	ko00997	9;3/ 3;0.0e+00;ABUW_1364,ABUW_2185,ABUW_2186
Ligase	KEYWORDS	keyword	1;2/ 5;6.2e-04;ABUW_1170,ABUW_1179
Cell outer membrane	KEYWORDS	keyword	1;7/32;4.2e-06;ABUW_0143,ABUW_1177,ABUW_2054,ABUW_2182,ABUW_2828,ABUW_2983,ABUW_2985
PF04183	Pfam	IucA / IucC family	9;3/ 3;0.0e+00;ABUW_2185,ABUW_2186,ABUW_2189
PF00668	Pfam	Condensation domain	3;3/ 5;2.0e-06;ABUW_1169,ABUW_1170,ABUW_1179
PF13193	Pfam	AMP-binding enzyme C-terminal domain	0;3/12;1.4e-04;ABUW_1169,ABUW_1170,ABUW_1180
PF07715	Pfam	TonB-dependent Receptor Plug Domain	5;9/20;5.8e-12;ABUW_0143,ABUW_0159,ABUW_1177,ABUW_1655,ABUW_2165,ABUW_2182,ABUW_2828,ABUW_2916,ABUW_2985
PF00501	Pfam	AMP-binding enzyme	1;4/15;2.0e-05;ABUW_1169,ABUW_1170,ABUW_1179,ABUW_1180
PF00593	Pfam	TonB dependent receptor	5;9/20;5.8e-12;ABUW_0143,ABUW_0159,ABUW_1177,ABUW_1655,ABUW_2165,ABUW_2182,ABUW_2828,ABUW_2916,ABUW_2985
PF01032	Pfam	FecCD transport family	9;2/ 2;0.0e+00;ABUW_1173,ABUW_1174
PF13434	Pfam	L-lysine 6-monooxygenase (NADPH-requiring)	9;2/ 2;0.0e+00;ABUW_1178,ABUW_2188
PF00550	Pfam	Phosphopantetheine attachment site	3;5/10;4.1e-08;ABUW_1169,ABUW_1170,ABUW_1179,ABUW_1181,ABUW_2075
PF06276	Pfam	Ferric iron reductase FhuF-like transporter	9;3/ 3;0.0e+00;ABUW_2185,ABUW_2186,ABUW_2189
PF00857	Pfam	Isochorismatase family	1;2/ 6;2.6e-04;ABUW_1181,ABUW_2075

## Sheet: Downregulated
ClassID	Class	Description	single_list
GO:0004322	GO	ferroxidase activity	9;2/ 2
GO:0006826	GO	iron ion transport	4;2/ 3
GO:0008199	GO	ferric iron binding	2;2/ 5
GO:0006879	GO	cellular iron ion homeostasis	4;2/ 3
IPR009040	IPR	Ferritin-like diiron domain	9;2/2
IPR002024	IPR	Bacterioferritin	9;2/2
IPR008331	IPR	Ferritin/DPS protein domain	9;2/2
IPR012347	IPR	Ferritin-like	2;2/5
IPR009078	IPR	Ferritin-like superfamily	1;2/7
3D-structure	KEYWORDS	keyword	0;5/334
PF00210	Pfam	Ferritin-like domain	9;2/2
