# Supplementary material for: Disrupting iron homeostasis can potentiate colistin activity and overcome colistin resistance mechanisms in Gram-Negative Bacteria
Source: Commun Biol. 2023 Sep 13;6:937. doi: 10.1038/s42003-023-05302-2 (PMC10499790; doi:10.1038/s42003-023-05302-2)
Supplement: Supplementary file 5 — Supplementary Data 2 [file 42003_2023_5302_MOESM5_ESM.xlsx]

## Sheet: Sheet1
NAME	DESCRIPTION	SOURCE
E. coli strains
DH5α	F- φ80lacZΔM15, Δ(lacZYA-argF)U169, recA1, endA1, hsdR17(rK-m K-), supE44, thi-1, gyrA, relA1	McCarthy lab collection, Hanahan, 1983
DH5αλpir	F- φ80lacZΔM15, Δ(lacZYA-argF)U169, recA1, endA1, hsdR17(rK-m K-), supE44, thi-1, gyrA, relA1, λpir lysogen	McCarthy lab collection,
		Martínez-García & de Lorenzo, 2011
E. coli W3110	F– λ– IN(rrnD-rrnE)1 rph-1. MIC 1-2 mg/mL	E. coli Genetic Stock Center, Yale University
E. coli WD101	W3110, pmrAc, chromosomal colistinR. MIC 16 mg/mL	Trent MS, et al. Accumulation of a Polyisoprene-linked Amino Sugar in Polymyxin-resistant Salmonella typhimurium and Escherichia coli. J. Biol. Chem. 2001; 276: 43132-43144.
A. baumannii AB5075 derivative strains
AB5075	Wild type strain. MIC 2.44 mg/mL	Manoil Lab at the University of Washington, Seattle, USA. Jacobs et al., 2014
AB5075/miniTn7T-Tc-lacIq-Ptac	AB5075 bearing a miniTn7T-Tc-lacIq-Ptac insertion in the attTn7 site	de Dios et al. 2022
AB5075/miniTn7T-zeo-gfpmut3	AB5075 bearing a miniTn7T-zeo-gfpmut3 insertion in the attTn7 site	de Dios et al. 2022
AB5075/miniTn7T-zeo-PsodB::gfpmut3	AB5075 bearing a miniTn7T-zeo-PsodB::gfpmut3 insertion in the attTn7 site	This work
AB5075/miniTn7T-zeo-PsodC::gfpmut3	AB5075 bearing a miniTn7T-zeo-PsodC::gfpmut3 insertion in the attTn7 site	This work
AB5075/miniTn7T-Tc-lacIq-Ptac::sodB	AB5075 bearing a miniTn7T-Tc-lacIq-Ptac::sodB insertion in the attTn7 site	This work
AB5075/miniTn7T-Tc-lacIq-Ptac::sodC	AB5075 bearing a miniTn7T-Tc-lacIq-Ptac::sodC insertion in the attTn7 site	This work
AB5075/sodB::Tn26	ID barcode tnab1_kr121128p05q196	Manoil AB5075 mutant library; Gallagher et al., 2015
AB5075/sodC::Tn26	ID barcode tnab1_kr121203p02q165	Manoil AB5075 mutant library; Gallagher et al., 2015
Clinical isolates
E. coli 1073944 (ST117)	mcr-1. MIC 8 mg/mL.	Wise MG, et al. Prevalence of mcr-type genes among colistin-resistant Enterobacteriaceae collected in 2014-2016 as part of the INFORM global surveillance program. PloS One. 2018; 13(4): e0195281.
E. coli 1252394	chromosomal colistinR. MIC 8 mg/mL.	Wise MG, et al. Prevalence of mcr-type genes among colistin-resistant Enterobacteriaceae collected in 2014-2016 as part of the INFORM global surveillance program. PloS One. 2018; 13(4): e0195281.
E. coli CNR1728	pmrB G160E, chromosomal colistinR. MIC 8-16 mg/mL	Dortet L, et al. Rapid detection and discrimination of chromosome- and MCR-plasmid-mediated resistance to polymyxins by MALDI-TOF MS in Escherichia coli: the MALDIxin test. J. Antimicrob. Chemother. 2018; 73(12): 3359-67.
E. coli ATCC25922	MIC 1-2 mg/mL	ATCC
A. baumannii CDC-22	aac(3)-IIa, aph(3')-VIa, OXA-23, OXA-65, strA, strB, sul2, TEM-1B. MIC 1-2 mg/mL	CDC AR Isolate Bank – Acinetobacter panel
A. baumannii CDC-26	ADC-25, aph(3')-Ic, armA, catB8, mph(E), msr(E), OXA-237, OXA-66, strA, strB, sul1, sul2, TEM-1D. MIC 1-2 mg/mL	CDC AR Isolate Bank – Acinetobacter panel
A. baumannii CDC-31	chromosomal colistinR, ADC-25, aph(3')-Ic, aph(3')-VIa, armA, catB8, mph(E), msr(E), OXA-23, OXA-66, strA, strB, sul1, sul2. MIC 256 mg/mL	CDC AR Isolate Bank – Acinetobacter panel
A. baumannii CDC-35	chromosomal colistinR, ADC-25, aph(3')-Ic, armA, catB8, mph(E), msr(E), OXA-237, OXA-66, strA, strB, sul1, sul2. MIC 256 mg/mL	CDC AR Isolate Bank – Acinetobacter panel
