# Supplementary material for: Disrupting iron homeostasis can potentiate colistin activity and overcome colistin resistance mechanisms in Gram-Negative Bacteria
Source: Commun Biol. 2023 Sep 13;6:937. doi: 10.1038/s42003-023-05302-2 (PMC10499790; doi:10.1038/s42003-023-05302-2)
Supplement: Supplementary file 6 — Supplementary Data 3 [file 42003_2023_5302_MOESM6_ESM.xlsx]

## Sheet: 1a
Concentration	Kaempferol			Growth Control (SubMIC Colistin + DMSO)
0.05	1.674	1.629	1.53	2.091	1.932	1.989
0.075	1.674	1.688	1.528	2.01	1.943	1.907
0.1	1.199	1.258	1.19	1.96	1.899	1.907
0.125	1.029	0.907	0.925	2.011	1.972	1.834
0.15	0.446	0.445	0.53	2.003	1.841	1.931
0.175	0.44	0.459	0.444	1.994	1.868	1.9
0.2	0.342	0.354	0.374	2.035	1.853	1.907
0.225	0.398	0.348	0.393	1.925	1.611	1.863
0.25	0.394	0.436	0.35	2	1.784	1.86
0.275	0.242	0.265	0.275	1.881	1.818	1.828
0.3	0.227	0.092	0.04	1.88	1.802	1.8
0.325	0.109	0.058	0.041	1.858	1.785	1.822
0.35	0.019	0.055	0.073	1.883	1.786	1.793
0.375	0.02	0.048	0.04	1.837	1.709	1.758
0.4	0.067	0.042	0.041	1.843	1.757	1.752
0.425	0.062	0.062	0.03	1.832	1.752	1.743
0.45	0.034	0.042	0.045	1.782	1.71	1.656
0.475	0.057	0.044	0.048	1.729	1.425	1.357
0.5	0	0.005	0.002	1.681	1.394	1.49

## Sheet: 1b
Hour	AB5075			AB5075 + SubMIC Colistin			AB5075 + Kaempferol MIC			AB5075 + SubMIC Colistin + DMSO			AB5075 + DMSO			AB5075 + SubMIC Colistin + Kaempferol MIC
0	0.17	0.168	0.168	0.15	0.147	0.144	0.153	0.162	0.152	0.093	0.097	0.076	0.109	0.11	0.109	0.095	0.041	0.022
1	0.443	0.486	0.427	0.307	0.234	0.208	0.356	0.359	0.341	0.207	0.214	0.141	0.141	0.141	0.135	0.072	0.056	0
2	0.774	0.825	0.844	0.7	0.633	0.546	0.523	0.564	0.505	0.484	0.373	0.316	0.345	0.346	0.326	0.057	0.061	0
3	0.964	1.07	1.117	0.892	0.831	0.779	0.858	1.047	0.702	0.687	0.631	0.62	0.606	0.514	0.544	0.045	0.063	0
4	1.292	1.299	1.383	1.085	1.045	0.969	1.299	1.295	1.26	0.909	0.938	0.819	0.919	0.849	0.832	0.046	0.064	0.005
5	1.53	1.479	1.535	1.291	1.228	1.177	1.485	1.44	1.454	1.102	1.146	1	1.117	1.058	1.026	0.035	0.06	0.01
6	1.656	1.6	1.652	1.404	1.347	1.316	1.63	1.568	1.599	1.261	1.288	1.128	1.285	1.209	1.146	0.028	0.06	0.03
7	1.823	1.726	1.772	1.522	1.451	1.443	1.754	1.699	1.734	1.329	1.335	1.262	1.342	1.383	1.27	0.032	0.056	0.05
8	1.906	1.819	1.879	1.617	1.554	1.568	1.835	1.815	1.83	1.406	1.4	1.376	1.474	1.49	1.423	0.026	0.056	0.055
9	1.986	1.917	1.999	1.725	1.684	1.681	1.927	1.912	1.914	1.524	1.499	1.498	1.568	1.597	1.545	0.02	0.053	0.07
10	2.04	1.998	2.034	1.822	1.792	1.772	1.964	1.958	1.952	1.639	1.596	1.599	1.706	1.7	1.632	0.02	0.05	0.068
11	2.078	2.026	2.065	1.902	1.88	1.863	1.995	1.988	1.966	1.746	1.696	1.683	1.744	1.769	1.742	0.018	0.049	0.089
12	2.121	2.066	2.124	1.967	1.962	1.92	2.036	2.038	2.006	1.778	1.773	1.758	1.863	1.828	1.749	0.02	0.048	0.09

## Sheet: 2b
DMSO	1.91	1.96	1.917
5-Deoxykaempferol (Resokaempferol)	1.53	1.3	1.42
Kaempferide	1.771	1.541	1.842
Kaempferitrin	2.021	1.652	2.039
Kaempferol 3-glucoside 4',7-dirhamnoside	2.064	1.983	2.103
Kaempferol-3-O-rhamnoside (Afzelin)	1.716	1.53	1.52
Kaempferol	1.41	1.14	1.3

## Sheet: 3a
DMSO	0.926	1.082	0.978
5-Deoxykaempferol (Resokaempferol)	0.266	0.386	0.381
Kaempferide	0.894	1.026	0.854
Kaempferitrin	0.618	0.801	0.819
Kaempferol 3-glucoside 4',7-dirhamnoside	0.313	0.411	0.318
Kaempferol-3-O-rhamnoside (Afzelin)	0.672	0.808	0.723
Kaempferol	0.472	0.498	0.55

## Sheet: 3b
Concentration	DMSO			Kaempferol
0.05	0.636	0.699	0.702	0.586	0.463	0.536
0.075	0.604	0.617	0.624	0.538	0.415	0.501
0.1	0.656	0.628	0.7	0.463	0.34	0.398
0.125	0.64	0.75	0.789	0.454	0.331	0.4
0.15	0.668	0.724	0.71	0.541	0.6011	0.597
0.175	0.645	0.723	0.75	0.571	0.448	0.589
0.2	0.705	0.59	0.68	0.336	0.336	0.309
0.225	0.653	0.75	0.64	0.403	0.28	0.388
0.25	0.662	0.708	0.7	0.075	0.052	0.04
0.275	0.697	0.619	0.694	0.056	0.033	0.047
0.3	0.607	0.699	0.7	0.002	0.009	0
0.325	0.678	0.649	0.623	0.001	0.008	0.002

## Sheet: 5a
	100 um FeCl3+ Media			No Iron Addition
DMSO	1.934	1.98333	1.88433	1.87967	1.974	1.909
Colistin (sub-MIC)	1.96167	1.86133	2	1.925	1.87	2.03233
Kaempferol	1.68467	1.863	1.68867	1.543	1.80967	1.57367
Kaempferol + Colistin (sub-MIC)	1.27533	1.549	1.53267	0.132333	0.264333	0.193333

## Sheet: 5b
	100 um FeCl2+ Media			No Iron Addition
DMSO	2.126	2.07	2.113	2.166	2.117	2.146
Colistin (sub-MIC)	2.119	2.115	1.906	2.159	2.214	2.382
Kaempferol	2.169	2.195	2.199	2.386	2.304	2.242
Kaempferol + Colistin (sub-MIC)	0.374	0.204	0.194	0.338	0.341	0.55

## Sheet: 5c
DMSO	2.3	2.35733	2.19167
Colistin (sub-MIC)	1.97833	2.43667	2.35333
EDTA	1.48	1.444	1.46
EDTA + Colistin (sub-MIC)	0.19	0.132667	0.133333

## Sheet: 5d
	Kaempferol (0.375 mM)			DMSO
Fe3+	0.0477233	0.0447218	0.049224	0.0729356	0.0637262	0.0742313
Fe2+	0.0369678	0.0341567	0.0329561	0.0608697	0.0545666	0.051265

## Sheet: 6a
Kaempferol (0.375 mM)			Colistin (1.22 μg/mL) + DMSO carrier control			Colistin (16 μg/mL) + DMSO carrier control
-659	-610.67	-513.67	150	281.33	622	11659.3	8928.67	13628.3

[truncated: 25 more sheets: 6b, 7a, 7b, 7c, 7d, 7e, 8a, 8b, 8c, 8d, 9, S1a, S1b, S1c, S1d, S2, S3, S4, S5a, S5b …]
